# Supplementary material for: A TLR4 Agonist Induces Osteosarcoma Regression by Inducing an Antitumor Immune Response and Reprogramming M2 Macrophages to M1 Macrophages
Source: Cancers (Basel). 2023 Sep 19;15(18):4635. doi: 10.3390/cancers15184635 (PMC10526955; doi:10.3390/cancers15184635)
Supplement: Supplementary file 1 [file cancers-15-04635-s001.zip]

Archive with 1 entries (1 files):
- cancers-2544780-supplementary.pdf
